# Supplementary material for: Regulation of PD-L1 Expression by YY1 in Cancer: Therapeutic Efficacy of Targeting YY1
Source: Cancers (Basel). 2024 Mar 21;16(6):1237. doi: 10.3390/cancers16061237 (PMC10968822; doi:10.3390/cancers16061237)
Supplement: Supplementary file 1 [file cancers-16-01237-s001.zip]

Archive with 1 entries (1 files):
- cancers-2840405-supplementary.pdf
